# Supplementary material for: Exploring the Feasibility of Polysaccharide-Based Mulch Films with Controlled Ammonium and Phosphate Ions Release for Sustainable Agriculture
Source: Polymers (Basel). 2024 Aug 14;16(16):2298. doi: 10.3390/polym16162298 (PMC11359579; doi:10.3390/polym16162298)
Supplement: Supplementary file 1 [file polymers-16-02298-s001.zip]

Archive with 1 entries (1 files):
- polymers-3082703-supplementary.pdf
